# Supplementary material for: Single‐Cell Transcriptome‐Wide Mendelian Randomization and Colocalization Uncover Potential Immunocytes‐Related Therapeutic Targets for Obesity
Source: J Cell Mol Med. 2026 May 12;30(9):e71185. doi: 10.1111/jcmm.71185 (PMC13162345; doi:10.1111/jcmm.71185)
Supplement: Supplementary file 1 — Table S1: Clinical and demographic information of donors in the scRNA‐seq data of PBMCs analysed in our study. Table S2: BMI of donors in the scRNA‐seq data of immune cells in the subcutaneous white adipose tissue analysed in our study. Table S3: MR results of 46 genes causally associated with all 3 obesity‐related outcomes (obesity, BMI and %BF). Table S4: MR results for candidate genes with a stricter threshold of the eQTLs selected as instrumental variables (p < 5e‐06). Table S5: Colocalization results for candidate genes with robust coloc evidence (PP.H4 > 0.8). Table S6: Sensitivity analyses of the Tier system with alternative scoring schemes (equal weights and down‐weight annotation). [file JCMM-30-e71185-s001.xlsx]

## Sheet: Supplementary Table 1
Supplementary Table 1: Clinical and demographic information of donors in the scRNA-seq data of PBMCs (Kock et al.) analysed in our study
Donor ID	Age	Sex	BMI
JP_RIK_H016	33	Female	30.8
JP_RIK_H024	33	Female	21
JP_RIK_H037	31	Male	34.6
JP_RIK_H103	32	Male	22.1
JP_RIK_H115	30	Male	33.2
JP_RIK_H142	29	Male	21.6
KR_SGI_H035	40	Female	18.5
KR_SGI_H142	28	Female	18.8
KR_SGI_H135	47	Female	19
KR_SGI_H038	25	Male	19.8
SG_HEL_H144	35	Male	21.8
KR_SGI_H115	46	Male	22.8
SG_HEL_H027	35	Female	23.6
KR_SGI_H086	41	Female	31.8
KR_SGI_H147	49	Female	31.8
KR_SGI_H019	28	Female	34.5
KR_SGI_H151	48	Male	36
KR_SGI_H061	26	Male	36.4
SG_HEL_H105	30	Female	37.9
SG_HEL_H323	37	Male	38.2

## Sheet: Supplementary Table 2
Supplementary Table 2: BMI of donors in the scRNA-seq data of immune cells in the subcutaneous white adipose tissue (Emont et al.) analysed in our study
Sample	Depot	BMI
Hs_SAT_01	SAT	> 40
Hs_SAT_11	SAT	> 40
Hs_SAT_12	SAT	> 40
Hs_SAT_13	SAT	> 40
Hs_SAT_04	SAT	< 30
Hs_SAT_254	SAT	< 30
Hs_SAT_255	SAT	< 30
Hs_SAT_266	SAT	< 30

## Sheet: Supplementary Table 3
Supplementary Table 3: MR results of 46 genes causally associated with all 3 obesity-related outcomes (obesity, BMI, %BF)
gene name	gene type	ENSEMBL ID	cell type	outcome	method	nsnp	b	se	pval	FDR
FNBP4	Novel	ENSG00000109920	bmem	%BF	Wald ratio	1	0.0522678	0.00577545	1.43e-19	1.97725e-16
FNBP4	Novel	ENSG00000109920	bmem	obesity	Wald ratio	1	0.109723	0.0293508	0.000185246	0.0355919
FNBP4	Novel	ENSG00000109920	bmem	BMI	Wald ratio	1	0.0586208	0.00577545	3.31e-24	2.74899e-21
FTSJ3	Novel	ENSG00000108592	cd4et	obesity	Wald ratio	1	-0.170316	0.0446711	0.000137481	0.0363122
FTSJ3	Novel	ENSG00000108592	cd4et	BMI	Wald ratio	1	-0.05202	0.00986586	1.34e-07	9.62065e-06
FTSJ3	Novel	ENSG00000108592	cd4et	%BF	Wald ratio	1	-0.0556076	0.00986586	1.74e-08	2.29147e-06
SLC28A2	Novel	ENSG00000137860	cd4et	%BF	Wald ratio	1	-0.0367993	0.0126498	0.00362481	0.0459579
SLC28A2	Novel	ENSG00000137860	cd4et	BMI	Wald ratio	1	-0.0661237	0.0120748	4.35e-08	3.67046e-06
SLC28A2	Novel	ENSG00000137860	cd4et	obesity	Wald ratio	1	-0.188925	0.0507299	0.000195985	0.0414116
GABPB2	Novel	ENSG00000143458	cd4et	BMI	Wald ratio	1	0.0686426	0.011852	6.97e-09	7.54632e-07
GABPB2	Novel	ENSG00000143458	cd4et	obesity	Wald ratio	1	0.188144	0.0493649	0.000138243	0.0343657
GABPB2	Novel	ENSG00000143458	cd4et	%BF	Wald ratio	1	0.049877	0.0123458	5.35e-05	0.00219098
TNFRSF14	Reported	ENSG00000157873	cd4et	BMI	Wald ratio	1	0.0482987	0.0076473	2.69e-10	4.72951e-08
TNFRSF14	Reported	ENSG00000157873	cd4et	%BF	Wald ratio	1	0.0265643	0.00804978	0.000966848	0.0189862
TNFRSF14	Reported	ENSG00000157873	cd4et	obesity	Wald ratio	1	0.120861	0.0335751	0.000318545	0.0448723
PYGB	Novel	ENSG00000100994	cd4nc	BMI	Inverse variance weighted	2	0.0313243	0.00481375	7.65e-11	3.88558e-08
PYGB	Novel	ENSG00000100994	cd4nc	%BF	Inverse variance weighted	2	0.0250212	0.00508278	8.53e-07	0.000226938
PYGB	Novel	ENSG00000100994	cd4nc	obesity	Inverse variance weighted	2	0.093422	0.0233466	6.29e-05	0.024225
ZCCHC7	Novel	ENSG00000147905	cd4nc	BMI	Wald ratio	1	0.0588307	0.00694529	2.44e-17	6.76829e-15
ZCCHC7	Novel	ENSG00000147905	cd4nc	%BF	Wald ratio	1	0.035135	0.00735384	1.77e-06	9.62595e-05
ZCCHC7	Novel	ENSG00000147905	cd4nc	obesity	Wald ratio	1	0.207626	0.0367412	1.59e-08	4.2278e-05
NA		ENSG00000005955	cd4nc	obesity	Wald ratio	1	-0.123992	0.0299679	3.51e-05	0.0080946
NA		ENSG00000005955	cd4nc	BMI	Wald ratio	1	-0.0571696	0.00658317	3.81e-18	1.11597e-15
NA		ENSG00000005955	cd4nc	%BF	Wald ratio	1	-0.0505864	0.00692965	2.88e-13	1.2633e-10
ADCY3	Reported	ENSG00000138031	cd4nc	obesity	Wald ratio	1	-0.160968	0.0305061	1.32e-07	0.0001163
ADCY3	Reported	ENSG00000138031	cd4nc	BMI	Wald ratio	1	-0.117794	0.00688639	1.36e-65	7.14142e-62
ADCY3	Reported	ENSG00000138031	cd4nc	%BF	Wald ratio	1	-0.0431306	0.00724883	2.68e-09	3.53144e-07
CELF1	Reported	ENSG00000149187	cd4nc	%BF	Wald ratio	1	-0.0984464	0.0115819	1.9e-17	1.42681e-14
CELF1	Reported	ENSG00000149187	cd4nc	obesity	Wald ratio	1	-0.213735	0.0571935	0.000186195	0.020147
CELF1	Reported	ENSG00000149187	cd4nc	BMI	Wald ratio	1	-0.100184	0.0110028	8.61e-20	2.83291e-17
TTC12	Reported	ENSG00000149292	cd4nc	obesity	Wald ratio	1	0.107997	0.0286299	0.000161842	0.0182571
TTC12	Reported	ENSG00000149292	cd4nc	%BF	Wald ratio	1	0.0368792	0.00614653	1.97e-09	2.73544e-07
TTC12	Reported	ENSG00000149292	cd4nc	BMI	Wald ratio	1	0.0283423	0.00580505	1.05e-06	3.63241e-05
SPNS1	Reported	ENSG00000169682	cd4nc	BMI	Wald ratio	1	0.0620003	0.00540252	1.74e-30	1.01694e-27
SPNS1	Reported	ENSG00000169682	cd4nc	%BF	Wald ratio	1	0.0406475	0.00565978	6.88e-13	2.26492e-10
SPNS1	Reported	ENSG00000169682	cd4nc	obesity	Wald ratio	1	0.115742	0.0226046	3.05e-07	0.000179727
NA		ENSG00000273472	cd4nc	obesity	Wald ratio	1	0.174943	0.048891	0.000345936	0.0277902
NA		ENSG00000273472	cd4nc	BMI	Wald ratio	1	0.0703224	0.0112516	4.1e-10	3.3779e-08
NA		ENSG00000273472	cd4nc	%BF	Wald ratio	1	0.0686347	0.0112516	1.06e-09	1.69324e-07
MARCHF7	Novel	ENSG00000136536	cd4sox4	obesity	Wald ratio	1	0.18748	0.0490948	0.000134142	0.0256212
MARCHF7	Novel	ENSG00000136536	cd4sox4	%BF	Wald ratio	1	0.064643	0.0101506	1.91e-10	6.83405e-08
MARCHF7	Novel	ENSG00000136536	cd4sox4	BMI	Wald ratio	1	0.0576979	0.00961631	1.97e-09	2.64899e-07
RBM7	Reported	ENSG00000076053	cd4sox4	%BF	Inverse variance weighted	2	0.046648	0.01006	3.54e-06	0.000670176
RBM7	Reported	ENSG00000076053	cd4sox4	BMI	Inverse variance weighted	2	0.0399333	0.0113163	0.00041741	0.0162912
RBM7	Reported	ENSG00000076053	cd4sox4	obesity	Wald ratio	1	0.198736	0.0431878	4.19e-06	0.0018011
TUFM	Reported	ENSG00000178952	cd4sox4	obesity	Wald ratio	1	0.19084	0.0336063	1.36e-08	1.16656e-05
TUFM	Reported	ENSG00000178952	cd4sox4	%BF	Wald ratio	1	0.0416534	0.00841078	7.33e-07	0.000104932
TUFM	Reported	ENSG00000178952	cd4sox4	BMI	Wald ratio	1	0.0692888	0.00801027	5.15e-18	2.76552e-15
SPN	Novel	ENSG00000197471	cd8et	obesity	Wald ratio	1	0.199758	0.0432775	3.92e-06	0.00388167
SPN	Novel	ENSG00000197471	cd8et	BMI	Wald ratio	1	0.104906	0.0103868	5.52e-24	4.54735e-21
SPN	Novel	ENSG00000197471	cd8et	%BF	Wald ratio	1	0.0576465	0.0103868	2.86e-08	3.44127e-06
ASTE1	Novel	ENSG00000034533	cd8et	%BF	Wald ratio	1	0.0338547	0.0114864	0.00320491	0.0407965
ASTE1	Novel	ENSG00000034533	cd8et	BMI	Wald ratio	1	0.069523	0.0108819	1.67e-10	1.96496e-08
ASTE1	Novel	ENSG00000034533	cd8et	obesity	Wald ratio	1	0.186886	0.0530115	0.000422872	0.0355141
PRUNE1	Novel	ENSG00000143363	cd8et	BMI	Wald ratio	1	0.0845148	0.0107662	4.16e-15	1.20871e-12
PRUNE1	Novel	ENSG00000143363	cd8et	%BF	Wald ratio	1	0.0473713	0.0113045	2.78e-05	0.00120602
PRUNE1	Novel	ENSG00000143363	cd8et	obesity	Wald ratio	1	0.183081	0.0500403	0.000253528	0.0273093
FUBP1	Reported	ENSG00000162613	cd8et	%BF	Wald ratio	1	-0.0324692	0.0104562	0.0019011	0.0292509
FUBP1	Reported	ENSG00000162613	cd8et	BMI	Wald ratio	1	-0.102636	0.010181	6.7e-24	4.72627e-21
FUBP1	Reported	ENSG00000162613	cd8et	obesity	Wald ratio	1	-0.158639	0.0383739	3.56e-05	0.00841113
SPNS1	Reported	ENSG00000169682	cd8et	BMI	Wald ratio	1	0.0687989	0.00533784	5.2e-38	8.55886e-35
SPNS1	Reported	ENSG00000169682	cd8et	%BF	Wald ratio	1	0.0438889	0.00563439	6.73e-15	2.2156e-12
SPNS1	Reported	ENSG00000169682	cd8et	obesity	Wald ratio	1	0.132852	0.0260801	3.51e-07	0.000434261
NA		ENSG00000174374	cd8et	BMI	Wald ratio	1	-0.0951306	0.00917503	3.45e-25	3.4097e-22
NA		ENSG00000174374	cd8et	%BF	Wald ratio	1	-0.0309054	0.00965793	0.00137428	0.0235679
NA		ENSG00000174374	cd8et	obesity	Wald ratio	1	-0.248778	0.041491	2.02e-09	1.00237e-05
PAX5	Reported	ENSG00000196092	cd8et	BMI	Wald ratio	1	0.0815423	0.0128751	2.4e-10	2.63326e-08
PAX5	Reported	ENSG00000196092	cd8et	obesity	Wald ratio	1	0.257665	0.0569562	6.07e-06	0.00375986
PAX5	Reported	ENSG00000196092	cd8et	%BF	Wald ratio	1	0.0545659	0.0128751	2.25e-05	0.00101215
DDX42	Novel	ENSG00000198231	cd8et	%BF	Wald ratio	1	-0.0441256	0.00851546	2.2e-07	2.00975e-05
DDX42	Novel	ENSG00000198231	cd8et	obesity	Wald ratio	1	-0.140235	0.038688	0.000289237	0.0292484
DDX42	Novel	ENSG00000198231	cd8et	BMI	Wald ratio	1	-0.0452868	0.00812839	2.53e-08	1.73317e-06
NA		ENSG00000251417	cd8et	BMI	Wald ratio	1	0.0974114	0.0116086	4.81e-17	2.6384e-14
NA		ENSG00000251417	cd8et	%BF	Wald ratio	1	0.0595572	0.0121133	8.8e-07	6.79346e-05
NA		ENSG00000251417	cd8et	obesity	Wald ratio	1	0.213416	0.0490518	1.36e-05	0.00516944
RFXANK	Reported	ENSG00000064490	cd8nc	obesity	Wald ratio	1	0.271892	0.0626129	1.41e-05	0.00421441
RFXANK	Reported	ENSG00000064490	cd8nc	%BF	Wald ratio	1	0.0702908	0.0118616	3.11e-09	6.2212e-07
RFXANK	Reported	ENSG00000064490	cd8nc	BMI	Wald ratio	1	0.074684	0.0118616	3.05e-10	3.57482e-08
ZNF689	Novel	ENSG00000156853	cd8nc	BMI	Wald ratio	1	-0.120943	0.0126642	1.3e-21	6.2358e-19
ZNF689	Novel	ENSG00000156853	cd8nc	obesity	Wald ratio	1	-0.228362	0.0539852	2.34e-05	0.00558873
ZNF689	Novel	ENSG00000156853	cd8nc	%BF	Wald ratio	1	-0.0462243	0.0132974	0.000508591	0.0113209
SPNS1	Reported	ENSG00000169682	cd8nc	obesity	Wald ratio	1	0.159322	0.0312597	3.46e-07	0.000330714
SPNS1	Reported	ENSG00000169682	cd8nc	BMI	Wald ratio	1	0.083883	0.0067533	2.01e-35	1.93186e-32
SPNS1	Reported	ENSG00000169682	cd8nc	%BF	Wald ratio	1	0.0533155	0.00710873	6.38e-14	2.78942e-11
SGF29	Reported	ENSG00000176476	cd8nc	obesity	Wald ratio	1	-0.108744	0.0254548	1.94e-05	0.00514923
SGF29	Reported	ENSG00000176476	cd8nc	%BF	Wald ratio	1	-0.0283423	0.00607334	3.06e-06	0.000179494
SGF29	Reported	ENSG00000176476	cd8nc	BMI	Wald ratio	1	-0.0529248	0.00578413	5.69e-20	2.28114e-17
DDX42	Novel	ENSG00000198231	cd8nc	BMI	Wald ratio	1	-0.0513265	0.00973434	1.34e-07	7.34374e-06
DDX42	Novel	ENSG00000198231	cd8nc	%BF	Wald ratio	1	-0.0548663	0.00973434	1.74e-08	2.31957e-06
DDX42	Novel	ENSG00000198231	cd8nc	obesity	Wald ratio	1	-0.168045	0.0440756	0.000137481	0.0187956
LIN7C	Reported	ENSG00000148943	cd8s100b	obesity	Wald ratio	1	0.329658	0.0501149	4.77e-11	9.11138e-08
LIN7C	Reported	ENSG00000148943	cd8s100b	%BF	Wald ratio	1	0.0872849	0.0102688	1.9e-17	1.81154e-14
LIN7C	Reported	ENSG00000148943	cd8s100b	BMI	Wald ratio	1	0.170576	0.0102688	5.79e-62	2.21334e-58
TUFM	Reported	ENSG00000178952	cd8s100b	%BF	Wald ratio	1	0.0353647	0.00378908	1.03e-20	1.30703e-17
TUFM	Reported	ENSG00000178952	cd8s100b	BMI	Wald ratio	1	0.0570467	0.00357858	3.28e-57	6.27033e-54
TUFM	Reported	ENSG00000178952	cd8s100b	obesity	Wald ratio	1	0.120498	0.0176477	8.61e-12	3.29269e-08
SCML4	Novel	ENSG00000146285	dc	BMI	Wald ratio	1	-0.0880536	0.0121453	4.17e-13	8.34034e-11
SCML4	Novel	ENSG00000146285	dc	obesity	Wald ratio	1	-0.2227	0.0519822	1.83e-05	0.00936617
SCML4	Novel	ENSG00000146285	dc	%BF	Wald ratio	1	-0.0831955	0.0127526	6.85e-11	1.29548e-08
TUFM	Reported	ENSG00000178952	dc	%BF	Wald ratio	1	0.0366261	0.00414223	9.39e-19	7.98889e-16
TUFM	Reported	ENSG00000178952	dc	obesity	Wald ratio	1	0.126915	0.0194764	7.2e-11	1.83933e-07
TUFM	Reported	ENSG00000178952	dc	BMI	Wald ratio	1	0.0595173	0.00414223	8.17e-47	2.77848e-43
RBM6	Reported	ENSG00000004534	monoc	BMI	Wald ratio	1	-0.116503	0.00911766	2.18e-37	2.1396e-34
RBM6	Reported	ENSG00000004534	monoc	%BF	Wald ratio	1	-0.0390033	0.00962419	5.06e-05	0.00187386
RBM6	Reported	ENSG00000004534	monoc	obesity	Wald ratio	1	-0.178033	0.0469327	0.000148612	0.0215597
SMARCD1	Reported	ENSG00000066117	monoc	%BF	Wald ratio	1	-0.046229	0.00977922	2.28e-06	0.000146307
SMARCD1	Reported	ENSG00000066117	monoc	obesity	Wald ratio	1	-0.140577	0.0383311	0.000244985	0.0299876
SMARCD1	Reported	ENSG00000066117	monoc	BMI	Wald ratio	1	-0.103571	0.00933471	1.32e-28	8.64848e-26
MAPK3	Reported	ENSG00000102882	monoc	BMI	Wald ratio	1	-0.112231	0.0110926	4.61e-24	2.58501e-21
MAPK3	Reported	ENSG00000102882	monoc	%BF	Wald ratio	1	-0.0495904	0.0117451	2.42e-05	0.00103125
MAPK3	Reported	ENSG00000102882	monoc	obesity	Wald ratio	1	-0.261152	0.0553085	2.34e-06	0.00130846
SF3B6	Novel	ENSG00000115128	monoc	obesity	Wald ratio	1	-0.218903	0.0559456	9.12e-05	0.0162441
SF3B6	Novel	ENSG00000115128	monoc	%BF	Wald ratio	1	-0.0602005	0.0127029	2.15e-06	0.000140301
SF3B6	Novel	ENSG00000115128	monoc	BMI	Wald ratio	1	-0.145807	0.0127029	1.7e-30	1.3308e-27
NA		ENSG00000141140	monoc	BMI	Wald ratio	1	0.106573	0.0124226	9.57e-18	3.75513e-15
NA		ENSG00000141140	monoc	%BF	Wald ratio	1	0.0980732	0.0130764	6.38e-14	1.92533e-11
NA		ENSG00000141140	monoc	obesity	Wald ratio	1	0.223715	0.055667	5.85e-05	0.0127288
TUFM	Reported	ENSG00000178952	monoc	%BF	Wald ratio	1	0.0380508	0.00399298	1.58e-21	1.24074e-18
TUFM	Reported	ENSG00000178952	monoc	BMI	Wald ratio	1	0.065297	0.0037581	1.28e-67	2.50236e-64
TUFM	Reported	ENSG00000178952	monoc	obesity	Wald ratio	1	0.133183	0.0196937	1.35e-11	2.65197e-08
UBE2Z	Novel	ENSG00000159202	mononc	BMI	Wald ratio	1	-0.0877601	0.00887462	4.65e-23	8.41478e-20
UBE2Z	Novel	ENSG00000159202	mononc	%BF	Wald ratio	1	-0.0374706	0.00936765	6.33e-05	0.00286546
UBE2Z	Novel	ENSG00000159202	mononc	obesity	Wald ratio	1	-0.176671	0.0441926	6.39e-05	0.0205347
VKORC1	Novel	ENSG00000167397	mononc	%BF	Wald ratio	1	-0.0375093	0.010858	0.000551221	0.0143516
VKORC1	Novel	ENSG00000167397	mononc	BMI	Wald ratio	1	-0.0582381	0.0103644	1.92e-08	1.65405e-06
VKORC1	Novel	ENSG00000167397	mononc	obesity	Wald ratio	1	-0.170596	0.0437774	9.74e-05	0.02503
SULT1A1	Reported	ENSG00000196502	mononc	BMI	Wald ratio	1	-0.0692807	0.00641488	3.44e-27	1.24533e-23
SULT1A1	Reported	ENSG00000196502	mononc	obesity	Wald ratio	1	-0.141024	0.0261106	6.63e-08	0.000170226
SULT1A1	Reported	ENSG00000196502	mononc	%BF	Wald ratio	1	-0.0397722	0.00673562	3.53e-09	7.51808e-07
TIPARP-AS1	Novel	ENSG00000243926	mononc	obesity	Inverse variance weighted	3	0.116093	0.0290982	6.62e-05	0.026364
TIPARP-AS1	Novel	ENSG00000243926	mononc	%BF	Inverse variance weighted	3	0.0327391	0.00885258	0.000217085	0.0165825
TIPARP-AS1	Novel	ENSG00000243926	mononc	BMI	Inverse variance weighted	3	0.0411598	0.00766025	7.74e-08	2.03655e-05
FGFR1	Reported	ENSG00000077782	nk	BMI	Inverse variance weighted	3	0.0163483	0.00467793	0.000474459	0.0190651
FGFR1	Reported	ENSG00000077782	nk	%BF	Inverse variance weighted	3	0.0215151	0.00364499	3.58e-09	2.13491e-06
FGFR1	Reported	ENSG00000077782	nk	obesity	Inverse variance weighted	3	0.0493253	0.012772	0.000112469	0.0378832
CORO1A	Reported	ENSG00000102879	nk	%BF	Wald ratio	1	-0.0594778	0.0126548	2.6e-06	0.000118874
CORO1A	Reported	ENSG00000102879	nk	obesity	Wald ratio	1	-0.180151	0.0527407	0.000636	0.0464867
CORO1A	Reported	ENSG00000102879	nk	BMI	Wald ratio	1	-0.118956	0.0120221	4.39e-23	2.08456e-20
MAPK3	Reported	ENSG00000102882	nk	%BF	Wald ratio	1	-0.0765797	0.00975537	4.16e-15	1.79728e-12
MAPK3	Reported	ENSG00000102882	nk	obesity	Wald ratio	1	-0.215463	0.0411949	1.69e-07	0.000200973
MAPK3	Reported	ENSG00000102882	nk	BMI	Wald ratio	1	-0.109748	0.0092676	2.36e-32	1.87223e-29
MTCH2	Reported	ENSG00000109919	nk	BMI	Wald ratio	1	0.102294	0.0105217	2.42e-22	9.59828e-20
MTCH2	Reported	ENSG00000109919	nk	%BF	Wald ratio	1	0.0923568	0.0105217	1.67e-18	1.32055e-15
MTCH2	Reported	ENSG00000109919	nk	obesity	Wald ratio	1	0.213226	0.0577076	0.000219937	0.0254858
VKORC1	Novel	ENSG00000167397	nk	obesity	Wald ratio	1	-0.173379	0.0444915	9.74e-05	0.0159619
VKORC1	Novel	ENSG00000167397	nk	BMI	Wald ratio	1	-0.0591881	0.0105335	1.92e-08	1.08602e-06
VKORC1	Novel	ENSG00000167397	nk	%BF	Wald ratio	1	-0.0381211	0.0110351	0.000551221	0.0101922
SPNS1	Reported	ENSG00000169682	nk	BMI	Wald ratio	1	0.0753413	0.00656501	1.74e-30	1.1794e-27
SPNS1	Reported	ENSG00000169682	nk	obesity	Wald ratio	1	0.140647	0.0274685	3.05e-07	0.000289889
SPNS1	Reported	ENSG00000169682	nk	%BF	Wald ratio	1	0.0493939	0.00687763	6.88e-13	2.17928e-10
RABEP2	Reported	ENSG00000177548	nk	obesity	Wald ratio	1	0.15835	0.0437479	0.000295069	0.0318607
RABEP2	Reported	ENSG00000177548	nk	%BF	Wald ratio	1	0.0496764	0.00912423	5.2e-08	4.11581e-06
RABEP2	Reported	ENSG00000177548	nk	BMI	Wald ratio	1	0.103408	0.00861733	3.55e-33	3.37603e-30
TUFM	Reported	ENSG00000178952	nk	%BF	Inverse variance weighted	2	0.0257607	0.00266249	3.83e-22	8.01107e-19
TUFM	Reported	ENSG00000178952	nk	BMI	Inverse variance weighted	2	0.0436633	0.00357582	2.72e-34	1.13867e-30
TUFM	Reported	ENSG00000178952	nk	obesity	Wald ratio	1	0.0906948	0.0133727	1.18e-11	5.627e-08
FNBP4	Novel	ENSG00000109920	nkr	obesity	Wald ratio	1	0.233105	0.0546736	2.01e-05	0.00782849
FNBP4	Novel	ENSG00000109920	nkr	%BF	Wald ratio	1	0.105275	0.0109661	7.99e-22	2.50386e-18
FNBP4	Novel	ENSG00000109920	nkr	BMI	Wald ratio	1	0.112951	0.0115145	1.02e-22	6.41547e-20
TAOK2	Reported	ENSG00000149930	nkr	%BF	Wald ratio	1	-0.111113	0.0120484	2.91e-20	4.55715e-17
TAOK2	Reported	ENSG00000149930	nkr	obesity	Wald ratio	1	-0.302813	0.0566636	9.09e-08	9.43149e-05
TAOK2	Reported	ENSG00000149930	nkr	BMI	Wald ratio	1	-0.143911	0.011379	1.16e-36	3.6364e-33
TUFM	Reported	ENSG00000178952	nkr	BMI	Wald ratio	1	0.0928917	0.00902377	7.49e-25	1.17261e-21
TUFM	Reported	ENSG00000178952	nkr	obesity	Wald ratio	1	0.167156	0.044123	0.000151613	0.0248406
TUFM	Reported	ENSG00000178952	nkr	%BF	Wald ratio	1	0.0546734	0.00955458	1.05e-08	1.64649e-06
CMTR2	Novel	ENSG00000180917	nkr	obesity	Wald ratio	1	-0.198627	0.0467273	2.13e-05	0.00736878
CMTR2	Novel	ENSG00000180917	nkr	BMI	Wald ratio	1	-0.0664996	0.0117591	1.56e-08	1.39276e-06
CMTR2	Novel	ENSG00000180917	nkr	%BF	Wald ratio	1	-0.0583899	0.0117591	6.85e-07	5.23412e-05
TUBA1B	Reported	ENSG00000123416	plasma	obesity	Wald ratio	1	-0.229321	0.0498782	4.27e-06	0.00215649
TUBA1B	Reported	ENSG00000123416	plasma	BMI	Wald ratio	1	-0.149771	0.0115209	1.22e-38	3.07938e-35
TUBA1B	Reported	ENSG00000123416	plasma	%BF	Wald ratio	1	-0.0599085	0.0115209	1.99e-07	2.50904e-05
SNRPD2	Novel	ENSG00000125743	plasma	obesity	Wald ratio	1	-0.252676	0.0440708	9.84e-09	1.2418e-05
SNRPD2	Novel	ENSG00000125743	plasma	BMI	Wald ratio	1	-0.0612259	0.0100284	1.03e-09	1.03329e-07
SNRPD2	Novel	ENSG00000125743	plasma	%BF	Wald ratio	1	-0.0643928	0.0105562	1.06e-09	2.22567e-07

## Sheet: Supplementary Table 4
Supplementary Table 4: MR results for candidate genes with a stricter threshold of the eQTLs selected as instrumental variables (P < 5e-06)
outcome	gene name	ENSEMBL ID	cell type	method	nsnp	b	se	pval	FDR
Obesity	TUFM	ENSG00000178952	monoc	Wald ratio	1	0.133183	0.0196937	1.35e-11	9.47858e-11
Obesity	TUFM	ENSG00000178952	nk	Wald ratio	1	0.0906948	0.0133727	1.18e-11	1.2436e-10
Obesity	TUFM	ENSG00000178952	cd8s100b	Wald ratio	1	0.120498	0.0176477	8.61e-12	1.8087e-10
Obesity	TUFM	ENSG00000178952	dc	Wald ratio	1	0.126915	0.0194764	7.2e-11	3.78241e-10
Obesity	-	ENSG00000174374	cd8et	Wald ratio	1	-0.248778	0.041491	2.02e-09	8.49634e-09
Obesity	TUFM	ENSG00000178952	cd4sox4	Wald ratio	1	0.19084	0.0336063	1.36e-08	4.7504e-08
Obesity	ZCCHC7	ENSG00000147905	cd4nc	Wald ratio	1	0.207626	0.0367412	1.59e-08	4.78438e-08
Obesity	SULT1A1	ENSG00000196502	mononc	Wald ratio	1	-0.141024	0.0261106	6.63e-08	1.73937e-07
Obesity	ADCY3	ENSG00000138031	cd4nc	Wald ratio	1	-0.160968	0.0305061	1.32e-07	3.07092e-07
Obesity	SPNS1	ENSG00000169682	cd8et	Wald ratio	1	0.132852	0.0260801	3.51e-07	5.66295e-07
Obesity	SPNS1	ENSG00000169682	nk	Wald ratio	1	0.140647	0.0274685	3.05e-07	5.82429e-07
Obesity	SPNS1	ENSG00000169682	cd8nc	Wald ratio	1	0.159322	0.0312597	3.46e-07	6.04753e-07
Obesity	SPNS1	ENSG00000169682	cd4nc	Wald ratio	1	0.115742	0.0226046	3.05e-07	6.40672e-07
Obesity	SGF29	ENSG00000176476	cd8nc	Wald ratio	1	-0.108744	0.0254548	1.94e-05	2.90552e-05
Obesity	-	ENSG00000005955	cd4nc	Wald ratio	1	-0.123992	0.0299679	3.51e-05	4.916e-05
Obesity	PYGB	ENSG00000100994	cd4nc	Wald ratio	1	0.10015	0.0259793	0.000115728	0.000142958
Obesity	TTC12	ENSG00000149292	cd4nc	Wald ratio	1	0.107997	0.0286299	0.000161842	0.000188816
Obesity	FNBP4	ENSG00000109920	bmem	Wald ratio	1	0.109723	0.0293508	0.000185246	0.000204745
Obesity	DDX42	ENSG00000198231	cd8et	Wald ratio	1	-0.140235	0.038688	0.000289237	0.000303699
Obesity	TNFRSF14	ENSG00000157873	cd4et	Wald ratio	1	0.120861	0.0335751	0.000318545	0.000318545
Obesity	-	ENSG00000077782	nk	Inverse variance weighted	2	0.0511022	0.0130589	9.11e-05	0.000119543
BMI	TUFM	ENSG00000178952	nk	Wald ratio	1	0.0443443	0.00255219	1.28e-67	1.33987e-66
BMI	TUFM	ENSG00000178952	monoc	Wald ratio	1	0.065297	0.0037581	1.28e-67	2.67973e-66
BMI	ADCY3	ENSG00000138031	cd4nc	Wald ratio	1	-0.117794	0.00688639	1.36e-65	9.49116e-65
BMI	TUFM	ENSG00000178952	cd8s100b	Wald ratio	1	0.0570467	0.00357858	3.28e-57	1.72262e-56
BMI	TUFM	ENSG00000178952	dc	Wald ratio	1	0.0595173	0.00414223	8.17e-47	3.43023e-46
BMI	SPNS1	ENSG00000169682	cd8et	Wald ratio	1	0.0687989	0.00533784	5.2e-38	1.81956e-37
BMI	SPNS1	ENSG00000169682	cd8nc	Wald ratio	1	0.083883	0.0067533	2.01e-35	6.02702e-35
BMI	SPNS1	ENSG00000169682	nk	Wald ratio	1	0.0753413	0.00656501	1.74e-30	4.05462e-30
BMI	SPNS1	ENSG00000169682	cd4nc	Wald ratio	1	0.0620003	0.00540252	1.74e-30	4.56145e-30
BMI	SULT1A1	ENSG00000196502	mononc	Wald ratio	1	-0.0692807	0.00641488	3.44e-27	7.22827e-27
BMI	-	ENSG00000174374	cd8et	Wald ratio	1	-0.0951306	0.00917503	3.45e-25	6.58982e-25
BMI	FNBP4	ENSG00000109920	bmem	Wald ratio	1	0.0586208	0.00577545	3.31e-24	5.79886e-24
BMI	SGF29	ENSG00000176476	cd8nc	Wald ratio	1	-0.0529248	0.00578413	5.69e-20	9.19696e-20
BMI	-	ENSG00000005955	cd4nc	Wald ratio	1	-0.0571696	0.00658317	3.81e-18	5.72073e-18
BMI	TUFM	ENSG00000178952	cd4sox4	Wald ratio	1	0.0692888	0.00801027	5.15e-18	7.20992e-18
BMI	ZCCHC7	ENSG00000147905	cd4nc	Wald ratio	1	0.0588307	0.00694529	2.44e-17	3.20456e-17
BMI	TNFRSF14	ENSG00000157873	cd4et	Wald ratio	1	0.0482987	0.0076473	2.69e-10	3.32029e-10
BMI	PYGB	ENSG00000100994	cd4nc	Wald ratio	1	0.0307277	0.00527647	5.76e-09	6.72206e-09
BMI	DDX42	ENSG00000198231	cd8et	Wald ratio	1	-0.0452868	0.00812839	2.53e-08	2.79255e-08
BMI	TTC12	ENSG00000149292	cd4nc	Wald ratio	1	0.0283423	0.00580505	1.05e-06	1.10069e-06
BMI	-	ENSG00000077782	nk	Inverse variance weighted	2	0.0170867	0.00580577	0.00324999	0.00324999
%BF	TUFM	ENSG00000178952	nk	Wald ratio	1	0.0258409	0.0027117	1.58e-21	1.66086e-20
%BF	TUFM	ENSG00000178952	monoc	Wald ratio	1	0.0380508	0.00399298	1.58e-21	3.32172e-20
%BF	TUFM	ENSG00000178952	cd8s100b	Wald ratio	1	0.0353647	0.00378908	1.03e-20	7.18148e-20
%BF	FNBP4	ENSG00000109920	bmem	Wald ratio	1	0.0522678	0.00577545	1.43e-19	7.50584e-19
%BF	TUFM	ENSG00000178952	dc	Wald ratio	1	0.0366261	0.00414223	9.39e-19	3.94513e-18
%BF	SPNS1	ENSG00000169682	cd8et	Wald ratio	1	0.0438889	0.00563439	6.73e-15	2.35511e-14
%BF	SPNS1	ENSG00000169682	cd8nc	Wald ratio	1	0.0533155	0.00710873	6.38e-14	1.91454e-13
%BF	-	ENSG00000005955	cd4nc	Wald ratio	1	-0.0505864	0.00692965	2.88e-13	7.5539e-13
%BF	SPNS1	ENSG00000169682	nk	Wald ratio	1	0.0493939	0.00687763	6.88e-13	1.4446e-12
%BF	SPNS1	ENSG00000169682	cd4nc	Wald ratio	1	0.0406475	0.00565978	6.88e-13	1.60511e-12
%BF	-	ENSG00000077782	nk	Inverse variance weighted	2	0.0223364	0.00357509	4.16e-10	7.9478e-10
%BF	TTC12	ENSG00000149292	cd4nc	Wald ratio	1	0.0368792	0.00614653	1.97e-09	3.45306e-09
%BF	ADCY3	ENSG00000138031	cd4nc	Wald ratio	1	-0.0431306	0.00724883	2.68e-09	4.33153e-09
%BF	SULT1A1	ENSG00000196502	mononc	Wald ratio	1	-0.0397722	0.00673562	3.53e-09	5.29735e-09
%BF	DDX42	ENSG00000198231	cd8et	Wald ratio	1	-0.0441256	0.00851546	2.2e-07	3.07627e-07
%BF	TUFM	ENSG00000178952	cd4sox4	Wald ratio	1	0.0416534	0.00841078	7.33e-07	9.62206e-07
%BF	ZCCHC7	ENSG00000147905	cd4nc	Wald ratio	1	0.035135	0.00735384	1.77e-06	2.18947e-06
%BF	SGF29	ENSG00000176476	cd8nc	Wald ratio	1	-0.0283423	0.00607334	3.06e-06	3.57146e-06
%BF	PYGB	ENSG00000100994	cd4nc	Wald ratio	1	0.0245201	0.00558685	1.14e-05	1.25924e-05
%BF	TNFRSF14	ENSG00000157873	cd4et	Wald ratio	1	0.0265643	0.00804978	0.000966848	0.00101519
%BF	-	ENSG00000174374	cd8et	Wald ratio	1	-0.0309054	0.00965793	0.00137428	0.00137428

## Sheet: Supplementary Table 5
Supplementary Table 5: Colocalization results for candidate genes with robust coloc evidence (PP.H4 > 0.8)
gene name	ENSEMBL ID	cell type	outcome	PP.H0	PP.H1	PP.H2	PP.H3	PP.H4
TTC12	ENSG00000149292	cd4nc	Obesity	1.9175e-05	0.164282	9.79477e-08	3.47604e-06	0.835695
FNBP4	ENSG00000109920	bmem	Obesity	3.1886e-07	0.156273	1.72555e-09	1.96448e-06	0.843725
RBM7	ENSG00000076053	cd4sox4	Obesity	0.12067	0.00526469	0.0195851	0	0.854481
PYGB	ENSG00000100994	cd4nc	Obesity	1.74106e-07	0.1256	1.21408e-09	1.43927e-06	0.874398
LIN7C	ENSG00000148943	cd8s100b	Obesity	8.57624e-06	1.03122e-07	0.0898659	0.000170611	0.909955
SPN	ENSG00000197471	cd8et	Obesity	0.0685826	0.00537492	0.0118565	1.50406e-05	0.914171
MAPK3	ENSG00000102882	nk	Obesity	0.00104913	0.00027834	0.00376559	4.13056e-06	0.994903
SPNS1	ENSG00000169682	cd8nc	Obesity	8.96235e-06	0.000533506	1.67907e-05	6.85388e-08	0.999441
SPNS1	ENSG00000169682	cd8et	Obesity	1.34735e-08	0.000540914	2.48954e-08	4.85798e-09	0.999459
SPNS1	ENSG00000169682	nk	Obesity	1.06189e-07	0.000473568	2.24527e-07	1.79702e-06	0.999524
SPNS1	ENSG00000169682	cd4nc	Obesity	9.33865e-12	0.000473569	1.97104e-11	0	0.999526
TUFM	ENSG00000178952	cd4sox4	Obesity	8.66598e-06	2.44039e-05	0.000355124	4.37891e-07	0.999611
ADCY3	ENSG00000138031	cd4nc	Obesity	2.05042e-07	0.000219261	9.34967e-07	2.79365e-08	0.99978
ZCCHC7	ENSG00000147905	cd4nc	Obesity	1.97344e-06	2.67416e-05	7.38096e-05	2.80835e-07	0.999897
TUFM	ENSG00000178952	monoc	Obesity	5.78151e-21	2.55504e-08	2.26278e-16	2.37677e-13	1
TUFM	ENSG00000178952	dc	Obesity	6.63115e-24	1.90637e-08	3.47843e-19	3.21393e-13	1
TUFM	ENSG00000178952	cd8s100b	Obesity	5.61324e-26	1.87112e-08	2.99993e-21	0	1
SF3B6	ENSG00000115128	monoc	BMI	3.78744e-24	1.77832e-26	0.175584	0	0.824416
ZNF689	ENSG00000156853	cd8nc	BMI	2.65474e-15	1.3108e-17	0.168419	0	0.831581
SCML4	ENSG00000146285	dc	BMI	6.39874e-07	3.22701e-09	0.165475	0	0.834524
MAPK3	ENSG00000102882	monoc	BMI	1.09971e-17	7.44377e-20	0.157667	0.000225114	0.842108
PAX5	ENSG00000196092	cd8et	BMI	0.000274754	1.58587e-06	0.147627	0	0.852097
ASTE1	ENSG00000034533	cd8et	BMI	0.000196937	1.32681e-06	0.12922	0	0.870582
PRUNE1	ENSG00000143363	cd8et	BMI	5.00305e-09	3.67035e-11	0.119959	0	0.880041
GABPB2	ENSG00000143458	cd4et	BMI	0.00409211	4.87571e-05	0.0941685	0.000220539	0.90147
MARCHF7	ENSG00000136536	cd4sox4	BMI	0.00155254	1.76738e-05	0.0916087	0.000136168	0.906685
LIN7C	ENSG00000148943	cd8s100b	BMI	1.22181e-55	1.46913e-57	0.0898667	0.000170613	0.909963
CELF1	ENSG00000149187	cd4nc	BMI	8.51132e-14	9.64795e-16	0.0810673	0	0.918933
SLC28A2	ENSG00000137860	cd4et	BMI	0.0166897	0.000271825	0.0568657	0	0.926173
RFXANK	ENSG00000064490	cd8nc	BMI	0.000129004	1.70236e-06	0.0704321	0	0.929437
VKORC1	ENSG00000167397	nk	BMI	4.37299e-05	7.0105e-07	0.0587125	0	0.941243
FNBP4	ENSG00000109920	nkr	BMI	6.56492e-17	1.15268e-18	0.0538848	0	0.946115
VKORC1	ENSG00000167397	mononc	BMI	0.0034233	0.000128982	0.0257629	0	0.970685
RBM7	ENSG00000076053	cd4sox4	BMI	0.00434652	0.000204552	0.0222952	7.61612e-05	0.973078
TIPARP-AS1	ENSG00000243926	mononc	BMI	0.000233527	1.79196e-05	0.0143048	0.000112341	0.985331
UBE2Z	ENSG00000159202	mononc	BMI	8.34108e-18	6.41249e-19	0.0128405	0	0.987159
SPN	ENSG00000197471	cd8et	BMI	9.08569e-19	7.12059e-20	0.012803	1.62086e-05	0.987181
TUFM	ENSG00000178952	nkr	BMI	1.45528e-19	1.13735e-20	0.0126338	0	0.987366
RBM6	ENSG00000004534	monoc	BMI	4.61989e-32	3.8863e-33	0.011748	0	0.988252
FTSJ3	ENSG00000108592	cd4et	BMI	0.0038376	0.000828464	0.00458931	0	0.990745
FUBP1	ENSG00000162613	cd8et	BMI	4.24499e-19	4.72296e-20	0.00903039	1.3762e-05	0.990956
TTC12	ENSG00000149292	cd4nc	BMI	9.08866e-07	0.00778675	1.15839e-07	2.47355e-07	0.992212
DDX42	ENSG00000198231	cd8nc	BMI	0.00301697	0.000829969	0.00360794	0	0.992545
MAPK3	ENSG00000102882	nk	BMI	1.4116e-27	3.74505e-28	0.00377059	4.13382e-06	0.996225
SMARCD1	ENSG00000066117	monoc	BMI	5.48301e-24	1.77288e-24	0.00308318	0	0.996917
DDX42	ENSG00000198231	cd8et	BMI	2.96323e-05	0.000173375	0.00017085	0	0.999626
TUFM	ENSG00000178952	cd4sox4	BMI	2.01623e-14	5.67783e-14	0.000355136	4.37789e-07	0.999644
ZCCHC7	ENSG00000147905	cd4nc	BMI	2.2874e-14	3.09961e-13	7.38112e-05	2.74034e-07	0.999926
PYGB	ENSG00000100994	cd4nc	BMI	7.05842e-11	5.09196e-05	1.38612e-09	4.31165e-09	0.999949
TNFRSF14	ENSG00000157873	cd4et	BMI	6.11758e-08	2.29755e-06	2.66275e-05	6.83642e-08	0.999971
SPNS1	ENSG00000169682	cd8nc	BMI	5.60518e-33	3.33662e-31	1.67996e-05	5.72043e-08	0.999983
SGF29	ENSG00000176476	cd8nc	BMI	3.69838e-31	6.36292e-29	5.81245e-06	1.33491e-08	0.999994
ADCY3	ENSG00000138031	cd4nc	BMI	2.90933e-64	3.11109e-61	9.35148e-07	1.56977e-09	0.999999
SPNS1	ENSG00000169682	nk	BMI	5.41691e-30	2.41577e-26	2.24231e-07	2.54081e-10	1
SULT1A1	ENSG00000196502	mononc	BMI	1.50911e-36	2.53537e-32	5.95224e-08	0	1
SPNS1	ENSG00000169682	cd8et	BMI	2.35396e-38	9.45032e-34	2.49088e-08	5.50369e-11	1
FNBP4	ENSG00000109920	bmem	BMI	8.72817e-26	4.27767e-20	2.0404e-09	3.68721e-12	1
SPNS1	ENSG00000169682	cd4nc	BMI	4.76384e-34	2.41577e-26	1.97197e-11	0	1
TUFM	ENSG00000178952	monoc	BMI	7.96243e-76	3.51887e-63	2.26278e-16	0	1
TUFM	ENSG00000178952	dc	BMI	5.46192e-58	1.57023e-42	3.47843e-19	0	1
TUFM	ENSG00000178952	cd8s100b	BMI	2.34422e-70	7.81423e-53	2.99993e-21	0	1
SCML4	ENSG00000146285	dc	%BF	9.05194e-05	4.56506e-07	0.16546	0	0.834449
MARCHF7	ENSG00000136536	cd4sox4	%BF	0.000150956	1.71844e-06	0.0917387	0.000136361	0.907972
LIN7C	ENSG00000148943	cd8s100b	%BF	2.05001e-11	2.46498e-13	0.0898667	0.000170613	0.909963
CELF1	ENSG00000149187	cd4nc	%BF	1.66551e-11	1.88793e-13	0.0810673	0	0.918933
RFXANK	ENSG00000064490	cd8nc	%BF	0.00123853	1.63439e-05	0.0703529	0	0.928392
PYGB	ENSG00000100994	cd4nc	%BF	9.43125e-08	0.0680372	1.29332e-09	1.04476e-06	0.931962
FNBP4	ENSG00000109920	nkr	%BF	5.26259e-16	9.24011e-18	0.0538848	0	0.946115
SMARCD1	ENSG00000066117	monoc	%BF	0.0374565	0.0121112	0.00293035	0	0.947502
RBM7	ENSG00000076053	cd4sox4	%BF	0.000734159	3.45504e-05	0.0223799	7.64503e-05	0.976775
NA	ENSG00000177548	nk	%BF	0.00471888	0.000400225	0.0115935	0	0.983287
SPN	ENSG00000197471	cd8et	%BF	0.00261876	0.000205236	0.0127669	1.61643e-05	0.984393
TUFM	ENSG00000178952	nkr	%BF	0.00108929	8.51309e-05	0.0126189	0	0.986207
ZCCHC7	ENSG00000147905	cd4nc	%BF	0.000894854	0.012126	7.28538e-05	3.19609e-07	0.986906
TUFM	ENSG00000178952	cd4sox4	%BF	0.00159002	0.00447759	0.000353079	7.13394e-07	0.993579
FTSJ3	ENSG00000108592	cd4et	%BF	0.000530279	0.000114477	0.00460786	0	0.994747
DDX42	ENSG00000198231	cd8nc	%BF	0.000416589	0.000114604	0.00361995	0	0.995849
MAPK3	ENSG00000102882	nk	%BF	1.57258e-10	4.17215e-11	0.00377059	4.13382e-06	0.996225
DDX42	ENSG00000198231	cd8et	%BF	0.00022945	0.00134248	0.000170616	0	0.998257
SGF29	ENSG00000176476	cd8nc	%BF	2.36485e-06	0.000406864	5.81012e-06	2.15765e-08	0.999585
TIPARP-AS1	ENSG00000243926	mononc	%BF	0.0408639	0.00313566	0.0136793	0.000107457	0.999886
ADCY3	ENSG00000138031	cd4nc	%BF	1.92356e-08	2.05696e-05	9.35129e-07	1.63393e-09	0.999978
TTC12	ENSG00000149292	cd4nc	%BF	1.97808e-09	1.69473e-05	1.16718e-07	2.42629e-09	0.999983
SPNS1	ENSG00000169682	cd8nc	%BF	1.02804e-11	6.11967e-10	1.67996e-05	5.72043e-08	0.999983
SPNS1	ENSG00000169682	nk	%BF	1.28989e-12	5.7525e-09	2.24231e-07	2.54088e-10	1
SPNS1	ENSG00000169682	cd8et	%BF	1.75482e-15	7.04499e-11	2.49088e-08	5.50371e-11	1
SPNS1	ENSG00000169682	cd4nc	%BF	1.13438e-16	5.7525e-09	1.97197e-11	0	1
FNBP4	ENSG00000109920	bmem	%BF	3.36213e-21	1.64778e-15	2.0404e-09	3.68721e-12	1
TUFM	ENSG00000178952	dc	%BF	3.87281e-30	1.11338e-14	3.47843e-19	0	1
TUFM	ENSG00000178952	monoc	%BF	5.10024e-30	2.25397e-17	2.26278e-16	0	1
TUFM	ENSG00000178952	cd8s100b	%BF	4.05958e-34	1.35322e-16	2.99993e-21	0	1

## Sheet: Supplementary Table 6
Supplementary Table 6: Sensitivity analyses of the Tier system with alternative scoring schemes (equal weiehts and down-weight annotation)
Cell type	Gene	Rank_original	Rank_equal	Rank_downweight
CD4 NC	PYGB	1	1	1
CD4 NC	ZCCHC7	2	1	2
CD8 ET,CD8 NC	DDX42	2	4	3
CD8 ET	PRUNE1	4	7	6
CD4 ET	FTSJ3	5	5	5
B Mem, NK R	FNBP4	5	3	4
CD8 ET	SPN	7	6	6
MONO C	SF3B6	8	9	9
Plasma	SNRPD2	9	11	10
CD4 SOX4	MARCHF7	9	8	8
CD4 ET	SLC28A2	11	12	10
MONO NC, NK R	VKORC1	11	12	10
MONO NC	UBE2Z	13	10	15
NK R	CMTR2	14	14	16
DC	SCML4	14	14	13
MONO NC	TIPARP-AS1	14	14	13
CD4 ET	GABPB2	17	17	17
CD8 ET	ASTE1	17	17	17
CD8 NC	ZNF689	17	17	17
Rank_original: original scoring system as shown in Table 1 of the main text;Rank_equal: reseting the upper limit of the score for each section to 1.0; Rank_downweight: reducing the weights of functional enrichment (0.05 / 0.15 / 0.25), scRNA-seq evidence (0.15 / 0), and druggability evidence (0.5 / 0.25 / 0) in the Tier system.
